# Supplementary material for: Fastq-dupaway: a fast and memory-efficient tool for deduplication of single- and paired-end NGS data
Source: Sci Rep. 2025 Nov 25;15:45303. doi: 10.1038/s41598-025-28948-w (PMC12749013; doi:10.1038/s41598-025-28948-w)
Supplement: Supplementary file 2 — Supplementary Information 2. [file 41598_2025_28948_MOESM2_ESM.xlsx]

## Sheet: Table S1
Supplementary Table 1. CPU time (minutes) of different methods. PCR duplicates were identified with zero mismatches allowed.
Dataset	BBTools Clumpify	CD-HIT-DUP	FastUniq	Fastx Toolkit Collapser	Seqkit rmdup	Fastq-dupaway "tail-hamming"	Fastq-dupaway "loose"	Fastq-dupaway "tight"	Fastq-dupaway "fast"	Protocol type	Dataset size (Gb)
SRR10044362	4.5	5.3	NaN	10.6	2.8	1.9	1.8	1.8	2.0	CHART-seq	10.8
SRR10950502	5.6	9.3	5.1	NaN	NaN	2.4	2.4	2.4	2.6	ChIP-seq (CTCF)	16.48
SRR8902551	4.3	5.9	3.3	NaN	NaN	1.6	1.6	1.6	1.8	ChIP-seq (H3K27me3)	12.34
SRR504934	2.0	2.8	NaN	4.5	1.3	1.0	1.0	1.0	0.9	ChIP-seq (H3K4me1)	5.34
SRR1425229	37.8	35.3	NaN	51.4	14.4	10.2	8.7	8.7	9.4	ChIRP-seq	53.0
SRR24907572	13.6	18.4	11.8	NaN	NaN	7.0	6.5	6.5	8.1	Exome-seq	62.4
SRR13232316	18.6	27.3	14.5	NaN	NaN	10.7	10.4	10.6	10.6	Exome-seq	91.4
SRR3633290, SRR3633291	16.2	26.4	15.2	NaN	NaN	6.8	6.7	6.7	5.8	GRID-seq	42.0
SRR8902547	19.8	27.1	16.2	NaN	NaN	7.1	7.0	7.2	7.5	Hi-C	47.6
SRR9675763	56.5	54.9	35.9	NaN	NaN	17.2	16.7	16.9	17.9	Hi-C	106.6
SRR1658643	Error	331.3	147.2	NaN	NaN	80.6	74.1	76.0	76.4	Hi-C	538.0
SRR9201799, SRR9201800	17.0	24.8	15.2	NaN	NaN	6.5	6.4	6.5	5.1	RADICL-seq	36.0
SRR2014554	4.0	4.8	2.7	NaN	NaN	1.4	1.5	1.5	1.8	Whole Genome Sequencing	12.5
SRR19505554	35.6	44.9	22.4	NaN	NaN	13.4	13.2	13.4	15.3	Whole Genome Sequencing	104.0
SRR19505555	39.0	57.6	25.4	NaN	NaN	14.7	14.6	14.5	16.6	Whole Genome Sequencing	112.4

## Sheet: Table S2
Supplementary Table 2. Elapsed time (minutes) of different methods. PCR duplicates were identified with zero mismatches allowed. Each value corresponds to the median of five runs of the corresponding tool.
Dataset	BBTools Clumpify	CD-HIT-DUP	FastUniq	Fastx Toolkit Collapser	Seqkit rmdup	Fastq-dupaway "tail-hamming"	Fastq-dupaway "loose"	Fastq-dupaway "tight"	Fastq-dupaway "fast"	Protocol type	Dataset size (Gb)
SRR10044362	5.2	6.7	NaN	11.6	3.9	3.8	4.5	4.5	3.0	CHART-seq	10.8
SRR10950502	6.9	13.1	6.4	NaN	NaN	9.2	9.4	10.1	5.3	ChIP-seq (CTCF)	16.48
SRR8902551	5.2	8.5	4.5	NaN	NaN	6.7	6.7	7.0	3.9	ChIP-seq (H3K27me3)	12.34
SRR504934	2.3	3.4	NaN	4.9	1.8	2.8	2.1	2.5	1.4	ChIP-seq (H3K4me1)	5.34
SRR1425229	41.4	36.5	NaN	56.5	19.8	18.7	24.5	25.6	15.0	ChIRP-seq	53.0
SRR24907572	15.9	24.8	16.4	NaN	NaN	28.6	35.7	35.4	17.3	Exome-seq	62.4
SRR13232316	18.6	31.8	14.6	NaN	NaN	36.3	24.6	39.2	13.5	Exome-seq	91.4
SRR3633290, SRR3633291	25.0	31.6	16.9	NaN	NaN	16.9	14.2	20.1	10.6	GRID-seq	42.0
SRR8902547	24.1	37.9	20.8	NaN	NaN	28.4	29.7	29.4	15.5	Hi-C	47.6
SRR9675763	63.8	76.7	44.2	NaN	NaN	74.5	69.4	72.0	33.4	Hi-C	106.6
SRR1658643	Error	332.9	148.4	NaN	NaN	264.1	231.2	257.2	107.3	Hi-C	538.0
SRR9201799, SRR9201800	22.0	29.3	17.0	NaN	NaN	14.6	17.1	13.2	7.8	RADICL-seq	36.0
SRR2014554	4.7	7.3	4.0	NaN	NaN	6.1	6.5	6.0	3.6	Whole Genome Sequencing	12.5
SRR19505554	45.8	65.1	31.3	NaN	NaN	67.0	67.1	71.2	30.6	Whole Genome Sequencing	104.0
SRR19505555	52.9	82.4	38.5	NaN	NaN	78.3	67.2	75.6	33.2	Whole Genome Sequencing	112.4

## Sheet: Table S3
Supplementary Table 3. Memory usage (GB) by different methods. PCR duplicates were identified with zero mismatches allowed. Each value corresponds to the median of five runs of the corresponding tool.
Dataset	BBTools Clumpify	CD-HIT-DUP	FastUniq	Fastx Toolkit Collapser	Seqkit rmdup	Fastq-dupaway "tail-hamming"	Fastq-dupaway "loose"	Fastq-dupaway "tight"	Fastq-dupaway "fast"	Protocol type	Dataset size (Gb)
SRR10044362	54.4	34.0	NaN	10.2	2.4	2.0	2.0	2.0	5.9	CHART-seq	10.8
SRR10950502	80.3	49.3	30.0	NaN	NaN	2.0	2.0	2.0	9.0	ChIP-seq (CTCF)	16.48
SRR8902551	49.0	34.9	20.4	NaN	NaN	2.0	2.0	2.0	6.9	ChIP-seq (H3K27me3)	12.34
SRR504934	26.9	16.4	NaN	4.9	1.3	2.0	2.0	2.0	3.3	ChIP-seq (H3K4me1)	5.34
SRR1425229	105.9	156.8	NaN	50.2	18.6	2.0	2.0	2.0	26.7	ChIRP-seq	53.0
SRR24907572	166.7	135.6	85.8	NaN	NaN	2.0	2.0	2.0	21.0	Exome-seq	62.4
SRR13232316	243.6	180.8	122.6	NaN	NaN	2.0	2.0	2.0	27.1	Exome-seq	91.4
SRR3633290, SRR3633291	95.2	120.3	73.7	NaN	NaN	2.0	2.0	2.0	22.8	GRID-seq	42.0
SRR8902547	108.4	142.5	87.3	NaN	NaN	2.0	2.0	2.0	24.2	Hi-C	47.6
SRR9675763	111.1	315.3	195.8	NaN	NaN	2.0	2.0	2.0	55.3	Hi-C	106.6
SRR1658643	Error	1336.2	831.8	NaN	NaN	2.0	2.0	2.0	227.3	Hi-C	538.0
SRR9201799, SRR9201800	104.2	112.7	71.9	NaN	NaN	2.0	2.0	2.0	15.6	RADICL-seq	36.0
SRR2014554	39.5	30.7	18.7	NaN	NaN	2.0	2.0	2.0	6.3	Whole Genome Sequencing	12.5
SRR19505554	109.7	251.6	154.2	NaN	NaN	2.0	2.0	2.0	44.7	Whole Genome Sequencing	104.0
SRR19505555	116.1	289.9	169.6	NaN	NaN	2.0	2.0	2.0	49.4	Whole Genome Sequencing	112.4

## Sheet: Table S4
Supplementary Table 4. Number of PCR duplicates removed by different methods (% of original dataset). PCR duplicates were identified with zero mismatches allowed. For the SRR1658643 dataset, BBTools Clumpify was executed in multi-threaded mode.
Dataset	BBTools Clumpify	CD-HIT-DUP	FastUniq	Fastx Toolkit Collapser	Seqkit rmdup	Fastq-dupaway "tail-hamming"	Fastq-dupaway "loose"	Fastq-dupaway "tight"	Fastq-dupaway "fast"
SRR10044362	6744021 (11.1%)	6740654 (11.1%)	NaN	6740655 (11.1%)	7425815 (12.2%)	6740654 (11.1%)	6740654 (11.1%)	6740654 (11.1%)	6740654 (11.1%)
SRR10950502	1768274 (3.4%)	1710626 (3.3%)	1710626 (3.3%)	NaN	NaN	1710626 (3.3%)	1710626 (3.3%)	1710626 (3.3%)	1710626 (3.3%)
SRR13232316	22362671 (17.6%)	22342717 (17.6%)	22342717 (17.6%)	NaN	NaN	22342717 (17.6%)	22342717 (17.6%)	22342717 (17.6%)	22342717 (17.6%)
SRR1425229	29918704 (10.1%)	29455578 (9.9%)	NaN	29455578 (9.9%)	32457517 (10.9%)	29455578 (9.9%)	29455578 (9.9%)	29455578 (9.9%)	29455578 (9.9%)
SRR1658643	55196837 (5.0%)	54952292 (5.0%)	54952292 (5.0%)	NaN	NaN	54952292 (5.0%)	54952292 (5.0%)	54952292 (5.0%)	54952292 (5.0%)
SRR19505554	1603655 (0.9%)	1597083 (0.9%)	1599075 (0.9%)	NaN	NaN	1597083 (0.9%)	1599075 (0.9%)	1597083 (0.9%)	1597083 (0.9%)
SRR19505555	2315514 (1.2%)	2312991 (1.1%)	2443270 (1.2%)	NaN	NaN	2312991 (1.1%)	2443270 (1.2%)	2312991 (1.1%)	2312991 (1.1%)
SRR2014554	239178 (1.0%)	215701 (0.9%)	215701 (0.9%)	NaN	NaN	215701 (0.9%)	215701 (0.9%)	215701 (0.9%)	215701 (0.9%)
SRR24907572	12215256 (13.4%)	12208678 (13.4%)	12208678 (13.4%)	NaN	NaN	12208678 (13.4%)	12208678 (13.4%)	12208678 (13.4%)	12208678 (13.4%)
SRR3633290	10937050 (7.3%)	10857661 (7.3%)	10945256 (7.3%)	NaN	NaN	10857606 (7.3%)	10945256 (7.3%)	10857606 (7.3%)	10857606 (7.3%)
SRR504934	2785718 (8.9%)	2774391 (8.9%)	NaN	2774391 (8.9%)	3135195 (10.0%)	2774391 (8.9%)	2774391 (8.9%)	2774391 (8.9%)	2774391 (8.9%)
SRR8902547	2200030 (1.5%)	1932247 (1.3%)	1932247 (1.3%)	NaN	NaN	1932247 (1.3%)	1932247 (1.3%)	1932247 (1.3%)	1932247 (1.3%)
SRR8902551	501029 (1.6%)	500831 (1.6%)	500831 (1.6%)	NaN	NaN	500831 (1.6%)	500831 (1.6%)	500831 (1.6%)	500831 (1.6%)
SRR9201799	51092940 (36.1%)	51059862 (36.1%)	51388176 (36.4%)	NaN	NaN	51059775 (36.1%)	51388176 (36.4%)	51059775 (36.1%)	51059775 (36.1%)
SRR9675763	14858138 (4.9%)	14364005 (4.7%)	14364005 (4.7%)	NaN	NaN	14364005 (4.7%)	14364005 (4.7%)	14364005 (4.7%)	14364005 (4.7%)

## Sheet: Table S5
Supplementary Table 5. Number of PCR duplicates removed by different methods (% of original dataset). PCR duplicates were identified with two mismatches allowed. For the SRR1658643 dataset, BBTools Clumpify was executed in multi-threaded mode.
Dataset	BBTools Clumpify	CD-HIT-DUP	Fastq-dupaway "tail-hamming"
SRR10044362	7913476 (13.0%)	7455207 (12.3%)	8070107 (13.3%)
SRR10950502	2376331 (4.6%)	2024340 (3.9%)	2255664 (4.4%)
SRR13232316	30882354 (24.3%)	25116615 (19.7%)	30478645 (24.0%)
SRR1425229	36540918 (12.3%)	33207503 (11.2%)	38786262 (13.0%)
SRR1658643	67644531 (6.2%)	Error	66766372 (6.1%)
SRR19505554	3858253 (2.2%)	2198416 (1.3%)	3953007 (2.2%)
SRR19505555	4270070 (2.1%)	2592332 (1.3%)	4368297 (2.2%)
SRR2014554	373702 (1.5%)	241431 (1.0%)	293588 (1.2%)
SRR24907572	17626227 (19.3%)	14558476 (15.9%)	17562802 (19.2%)
SRR3633290	15498080 (10.4%)	11861827 (7.9%)	15428098 (10.3%)
SRR504934	3108514 (9.9%)	3192516 (10.2%)	3626931 (11.6%)
SRR8902547	2424731 (1.6%)	1996226 (1.3%)	2067927 (1.4%)
SRR8902551	1063491 (3.3%)	511786 (1.6%)	867513 (2.7%)
SRR9201799	53271560 (37.7%)	51866341 (36.7%)	52829665 (37.4%)
SRR9675763	21360033 (7.0%)	15601462 (5.1%)	21255253 (7.0%)

## Sheet: Table S6
Supplementary Table 6. CPU time (minutes) of different methods. PCR duplicates were identified with two mismatches allowed. Each value corresponds to the median of five runs of the corresponding tool.
Dataset	BBTools Clumpify	CD-HIT-DUP	Fastq-dupaway "tail-hamming"	Protocol type	Dataset size (Gb)
SRR10044362	8.2	7.5	2.2	CHART-seq	10.8
SRR10950502	5.7	15.3	2.4	ChIP-seq (CTCF)	16.48
SRR8902551	4.5	10.7	1.6	ChIP-seq (H3K27me3)	12.34
SRR504934	2.6	3.0	1.1	ChIP-seq (H3K4me1)	5.34
SRR1425229	32.4	39.1	8.5	ChIRP-seq	53.0
SRR24907572	13.8	31.2	6.9	Exome-seq	62.4
SRR13232316	19.0	42.5	10.6	Exome-seq	91.4
SRR3633290, SRR3633291	23.1	29.9	6.8	GRID-seq	42.0
SRR8902547	25.8	47.2	7.2	Hi-C	47.6
SRR9675763	52.6	109.0	16.8	Hi-C	106.6
SRR1658643	Error	Error	80.3	Hi-C	538.0
SRR9201799, SRR9201800	19.5	40.8	6.5	RADICL-seq	36.0
SRR2014554	4.0	8.4	1.5	Whole Genome Sequencing	12.5
SRR19505554	42.2	80.2	13.3	Whole Genome Sequencing	104.0
SRR19505555	51.3	94.6	14.4	Whole Genome Sequencing	112.4

## Sheet: Table S7
Supplementary Table 7. Elapsed time (minutes) of different methods. PCR duplicates were identified with two mismatches allowed. Each value corresponds to the median of five runs of the corresponding tool.
Dataset	BBTools Clumpify	CD-HIT-DUP	Fastq-dupaway "tail-hamming"	Protocol type	Dataset size (Gb)
SRR10044362	8.7	8.5	3.9	CHART-seq	10.8
SRR10950502	7.0	19.1	8.8	ChIP-seq (CTCF)	16.48
SRR8902551	5.1	11.9	5.3	ChIP-seq (H3K27me3)	12.34
SRR504934	3.2	3.6	2.3	ChIP-seq (H3K4me1)	5.34
SRR1425229	34.8	39.5	12.5	ChIRP-seq	53.0
SRR24907572	14.5	32.7	26.9	Exome-seq	62.4
SRR13232316	19.1	42.7	25.9	Exome-seq	91.4
SRR3633290, SRR3633291	25.6	38.5	19.2	GRID-seq	42.0
SRR8902547	29.2	61.3	28.4	Hi-C	47.6
SRR9675763	59.6	130.3	45.2	Hi-C	106.6
SRR1658643	Error	Error	240.2	Hi-C	538.0
SRR9201799, SRR9201800	22.5	43.6	13.4	RADICL-seq	36.0
SRR2014554	4.5	9.9	5.1	Whole Genome Sequencing	12.5
SRR19505554	50.5	98.2	59.0	Whole Genome Sequencing	104.0
SRR19505555	58.5	113.2	45.2	Whole Genome Sequencing	112.4

## Sheet: Table S8
Supplementary Table 8. Memory usage (GB) by different methods. PCR duplicates were identified with two mismatches allowed. Each value corresponds to the median of five runs of the corresponding tool.
Dataset	BBTools Clumpify	CD-HIT-DUP	Fastq-dupaway "tail-hamming"	Protocol type	Dataset size (Gb)
SRR10044362	54.4	40.3	2.0	CHART-seq	10.8
SRR10950502	80.3	71.8	2.0	ChIP-seq (CTCF)	16.48
SRR8902551	49.0	52.1	2.0	ChIP-seq (H3K27me3)	12.34
SRR504934	26.9	16.2	2.0	ChIP-seq (H3K4me1)	5.34
SRR1425229	105.9	187.9	2.0	ChIRP-seq	53.0
SRR24907572	166.7	184.1	2.0	Exome-seq	62.4
SRR13232316	243.6	243.1	2.0	Exome-seq	91.4
SRR3633290, SRR3633291	111.4	132.6	2.0	GRID-seq	42.0
SRR8902547	116.1	206.5	2.0	Hi-C	47.6
SRR9675763	112.4	479.9	2.0	Hi-C	106.6
SRR1658643	Error	Error	2.0	Hi-C	538.0
SRR9201799, SRR9201800	101.5	127.3	2.0	RADICL-seq	36.0
SRR2014554	39.3	41.2	2.0	Whole Genome Sequencing	12.5
SRR19505554	117.4	373.9	2.0	Whole Genome Sequencing	104.0
SRR19505555	118.6	432.0	2.0	Whole Genome Sequencing	112.4

## Sheet: Table S9
Supplementary Table 9. CPU time (minutes) of pipeline incorporating de novo-based deduplication method. PCR duplicates were identified with zero mismatches allowed. Each value corresponds to the median of five runs of the corresponding tool.
Dataset	Description	Protocol type	Fastq-dupaway "tight"	fastp	HISAT
SRR19505554	Full dataset	WGS	14	34	388
SRR8902551	Full dataset	ChIP-seq	2	4	112
SRR13232316	Full dataset (104.9M reads & 22.3M PCR duplicates)	Exome-seq	11	22	126
SRR13232316	104.9M reads & 15.3M PCR duplicates	Exome-seq	9	22	127
SRR13232316	104.9M reads & 7.6M PCR duplicates	Exome-seq	9	21	127

## Sheet: Table S10
Supplementary Table 10. CPU time (minutes) of pipeline incorporating alignment-based deduplication method. PCR duplicates were identified with zero mismatches allowed. Each value corresponds to the median of five runs of the corresponding tool.
Dataset	Description	Protocol type	fastp	HISAT	Samtools sort	Picard MarkDuplicates
SRR19505554	Full dataset	WGS	35	433	82	69
SRR8902551	Full dataset	ChIP-seq (H3K27me3)	3	123	18	15
SRR13232316	Full dataset (104.9M reads & 22.3M PCR duplicates)	Exome-seq	27	169	67	51
SRR13232316	104.9M reads & 15.3M PCR duplicates	Exome-seq	25	155	64	47
SRR13232316	104.9M reads & 7.6M PCR duplicates	Exome-seq	23	146	62	44

[truncated: 4 more sheets: Table S11, Table S12, Table S13, Table S14]
